# Supplementary material for: Biallelic variants in MAD2L1BP (p31comet) cause female infertility characterized by oocyte maturation arrest
Source: eLife. 2023 Jun 19;12:e85649. doi: 10.7554/eLife.85649 (PMC10319434; doi:10.7554/eLife.85649)
Supplement: Figure 2—source data 4. [file elife-85649-fig2-data4.zip]

Archive with 5 entries (4 files):
- Figure 2-source data 4/
- Figure 2-source data 4/Figure E-Flag-MAD2L1BP MUT.Tif
- Figure 2-source data 4/Figure E-Flag-MAD2L1BP WT.Tif
- Figure 2-source data 4/Figure E-Myc-MAD2-bottom panel.Tif
- Figure 2-source data 4/Figure E-Myc-MAD2-top panel.Tif
